# Supplementary material for: Recent Climatology (1991–2020) and Trends in Local Warm and Cold Season Extreme Temperature Days and Nights in Arabia
Source: Int J Environ Res Public Health. 2022 Feb 22;19(5):2506. doi: 10.3390/ijerph19052506 (PMC8909031; doi:10.3390/ijerph19052506)
Supplement: Supplementary file 1 [file ijerph-19-02506-s001.zip]

Archive with 1 entries (1 files):
- ijerph-1565738-supplementary.pdf
